# Supplementary material for: Early Detection of Dementia Through Spectralis Optical Coherence Tomography in a Taiwanese Cohort
Source: Diagnostics (Basel). 2026 Feb 11;16(4):534. doi: 10.3390/diagnostics16040534 (PMC12939327; doi:10.3390/diagnostics16040534)
Supplement: Supplementary file 1 [file diagnostics-16-00534-s001.zip]

Archive with 1 entries (1 files):
- diagnostics-4067605-supplementary.pdf
